# Supplementary material for: Treatment decision for impacted mandibular third molars: Effects of cone-beam computed tomography and level of surgeons’ experience
Source: PLoS One. 2024 Dec 5;19(12):e0314883. doi: 10.1371/journal.pone.0314883 (PMC11620579; doi:10.1371/journal.pone.0314883)
Supplement: S1 File — (XLSX) [file pone.0314883.s001.xlsx]

## Sheet: Sayfa1
		Experienced Surgeons		Novice Surgeons
Patient ID	Surgeons	Treatment decision according to the PAN (1:Coronectomy 2: Total Extraction)	Treatment decision according to the CBCT (1:Coronectomy 2: Total Extraction)	Treatment decision according to the PAN (1:Coronectomy 2: Total Extraction)	Treatment decision according to the CBCT (1:Coronectomy 2: Total Extraction)
1	1	1	1	1	1
2	1	2	2	2	2
3	1	2	2	2	2
4	1	2	2	2	2
5	1	1	2	1	2
6	1	2	2	2	2
7	1	2	2	1	2
8	1	2	2	2	2
9	1	2	2	2	2
10	1	2	2	1	2
11	1	2	2	2	2
12	1	1	2	1	1
13	1	1	1	1	1
14	1	2	2	2	2
15	1	2	2	2	2
16	1	1	1	1	1
17	1	1	2	1	2
18	1	2	2	2	1
19	1	2	2	1	1
20	1	2	2	1	2
21	1	2	2	1	2
22	1	1	2	2	2
23	1	2	2	2	2
24	1	2	2	2	2
25	1	1	2	1	1
26	1	1	2	1	1
27	1	2	2	2	2
28	1	2	2	1	2
29	1	2	2	2	2
30	1	1	2	1	2
31	1	1	1	1	1
32	1	2	2	1	2
33	1	2	2	1	2
34	1	2	2	1	2
35	1	1	2	1	1
36	1	2	2	2	2
37	1	2	2	1	2
38	1	1	2	1	2
39	1	2	2	1	2
40	1	2	2	2	2
41	1	2	2	1	2
42	1	2	2	2	2
43	1	1	1	1	1
44	1	1	2	1	2
45	1	2	2	1	2
46	1	1	1	1	1
47	1	1	2	1	2
48	1	2	2	2	2
49	1	2	2	2	2
50	1	2	2	2	2
51	1	2	2	2	2
52	1	2	2	2	2
53	1	2	2	2	2
54	1	2	2	2	2
55	1	2	2	2	2
56	1	1	1	1	1
57	1	1	1	1	1
58	1	2	2	2	2
59	1	2	2	1	2
60	1	2	2	2	2
61	1	1	2	1	2
62	1	2	2	2	2
63	1	2	2	2	2
64	1	2	2	2	2
65	1	2	2	2	2
66	1	2	2	2	2
67	1	2	2	2	2
68	1	2	2	2	2
69	1	2	2	1	2
70	1	2	2	2	2
71	1	2	2	2	2
72	1	2	2	2	2
73	1	2	2	2	2
74	1	2	2	2	2
75	1	2	2	1	2
76	1	2	2	2	2
77	1	2	2	2	2
78	1	2	2	2	2
79	1	2	2	2	2
80	1	2	2	2	2
81	1	2	2	2	2
82	1	2	2	1	2
83	1	2	2	2	2
84	1	2	2	2	2
85	1	2	2	2	2
86	1	2	2	2	2
87	1	2	2	2	2
88	1	2	2	2	2
89	1	2	2	1	2
90	1	2	2	1	1
91	1	2	2	2	1
92	1	2	2	2	1
93	1	2	2	2	2
94	1	2	2	2	1
95	1	2	2	2	2
96	1	2	2	2	2
97	1	2	2	2	2
98	1	2	2	2	2
99	1	2	2	2	2
100	1	2	2	2	2
101	1	2	2	2	2
102	1	2	2	1	2
103	1	2	2	2	2
104	1	2	2	2	2
105	1	2	2	2	2
106	1	2	2	2	2
107	1	2	2	1	2
108	1	2	2	1	2
109	1	2	2	1	1
110	1	2	2	1	1
111	1	2	2	1	2
112	1	2	2	2	2
113	1	2	2	2	2
114	1	2	2	2	2
115	1	2	2	2	2
116	1	2	2	2	2
117	1	2	2	2	2
118	1	2	2	2	2
119	1	2	2	2	2
120	1	2	2	2	2
121	1	2	2	1	2
122	1	2	2	1	1
123	1	2	2	1	2
124	1	2	2	1	2
125	1	2	2	2	2
126	1	2	2	2	2
127	1	2	2	2	2
128	1	2	2	2	2
129	1	2	2	2	2
130	1	2	2	1	2
131	1	2	2	2	1
132	1	2	2	2	2
133	1	2	2	2	2
134	1	2	2	2	2
135	1	2	2	2	2
136	1	2	2	1	2
137	1	2	2	2	2
138	1	2	2	1	2
139	1	2	2	2	1
140	1	2	2	1	1
141	1	2	2	2	2
142	1	2	2	2	2
143	1	2	2	1	2
1	2	1	1	1	1
2	2	2	2	2	2
3	2	2	2	2	2
4	2	2	2	2	2
5	2	1	2	1	2
6	2	2	2	2	2
7	2	2	2	1	2
8	2	2	2	2	2
9	2	2	2	2	2
10	2	2	2	1	2
11	2	2	2	2	2
12	2	1	2	1	1
13	2	1	1	1	1
14	2	2	2	2	2
15	2	2	2	2	2
16	2	1	1	1	1
17	2	1	2	1	2
18	2	2	2	1	1
19	2	2	2	1	2
20	2	2	2	1	2
21	2	2	2	1	2
22	2	2	2	2	2
23	2	2	2	2	2
24	2	2	2	2	2
25	2	1	1	1	2
26	2	1	2	1	1
27	2	2	2	2	2
28	2	2	2	1	2
29	2	2	2	2	2
30	2	1	2	1	1
31	2	1	1	1	1
32	2	2	2	1	2
33	2	2	2	1	2
34	2	2	2	1	2
35	2	1	2	1	2
36	2	2	2	2	2
37	2	2	2	2	2
38	2	1	2	1	1
39	2	2	2	1	2
40	2	2	2	2	2
41	2	2	2	1	2
42	2	2	2	2	2
43	2	1	1	1	1
44	2	1	2	1	2
45	2	2	2	1	2
46	2	1	1	1	1
47	2	1	2	1	1
48	2	2	2	2	2
49	2	2	2	2	2
50	2	2	2	2	2
51	2	2	2	2	2
52	2	2	2	2	2
53	2	2	2	2	2
54	2	2	2	2	2
55	2	2	2	2	2
56	2	1	1	1	1
57	2	1	1	1	1
58	2	2	2	2	2
59	2	2	2	1	2
60	2	2	2	2	2
61	2	1	2	1	2
62	2	2	2	2	2
63	2	2	2	2	2
64	2	2	2	2	2
65	2	2	2	2	2
66	2	2	2	2	2
67	2	2	2	2	2
68	2	2	2	2	2
69	2	2	2	1	2
70	2	2	2	2	2
71	2	2	2	2	2
72	2	2	2	2	2
73	2	2	2	2	2
74	2	2	2	2	2
75	2	2	2	1	2
76	2	2	2	2	2
77	2	2	2	2	2
78	2	2	2	2	2
79	2	2	2	2	2
80	2	2	2	2	2
81	2	2	2	2	2
82	2	2	2	1	2
83	2	2	2	2	2
84	2	2	2	2	2
85	2	2	2	2	2
86	2	2	2	2	2
87	2	2	2	2	2
88	2	2	2	2	2
89	2	2	2	1	2
90	2	2	2	1	1
91	2	2	2	2	1
92	2	2	2	2	1
93	2	2	2	2	2
94	2	2	2	1	1
95	2	2	2	2	2
96	2	2	2	2	2
97	2	2	2	2	2
98	2	2	2	2	2
99	2	2	2	2	2
100	2	2	2	2	2
101	2	2	2	2	2
102	2	2	2	1	2
103	2	2	2	2	2
104	2	2	2	2	2
105	2	2	2	2	2
106	2	2	2	2	2
107	2	2	2	1	2
108	2	2	2	1	2
109	2	2	2	1	1
110	2	2	2	1	1
111	2	2	2	1	2
112	2	2	2	2	2
113	2	2	2	2	2
114	2	2	2	2	2
115	2	2	2	2	2
116	2	2	2	2	2
117	2	2	2	2	2
118	2	2	2	2	2
119	2	2	2	2	2
120	2	2	2	2	2
121	2	2	2	1	2
122	2	2	2	1	1
123	2	2	2	1	2
124	2	2	2	1	2
125	2	2	2	2	2
126	2	2	2	2	2
127	2	2	2	2	2
128	2	2	2	2	2
129	2	2	2	2	2
130	2	2	2	1	2
131	2	2	2	2	1
132	2	2	2	2	2
133	2	2	2	2	2
134	2	2	2	2	2
135	2	2	2	2	2
136	2	2	2	1	2
137	2	2	2	2	2
138	2	2	2	1	2
139	2	2	2	2	1
140	2	2	2	1	1
141	2	2	2	2	2
142	2	2	2	2	2
143	2	2	2	1	2
1	3	1	1	1	1
2	3	2	2	1	1
3	3	2	2	2	2
4	3	2	2	2	2
5	3	1	2	1	2
6	3	2	2	2	2
7	3	2	1	1	2
8	3	2	2	2	2
9	3	2	2	2	2
10	3	2	2	1	2
11	3	2	2	2	2
12	3	1	2	1	1
13	3	1	1	1	1
14	3	2	2	1	1
15	3	2	2	2	2
16	3	1	1	1	1
17	3	1	2	1	1
18	3	2	2	1	2
19	3	2	2	1	2
20	3	2	2	1	2
21	3	2	2	1	2
22	3	2	2	1	2
23	3	2	2	2	2
24	3	2	2	2	2
25	3	1	2	1	1
26	3	1	2	1	2
27	3	2	2	2	2
28	3	2	2	2	2
29	3	2	2	2	2
30	3	1	2	1	1
31	3	1	1	1	1
32	3	2	2	1	1
33	3	2	2	1	2
34	3	2	2	1	2
35	3	1	2	1	1
36	3	2	2	2	1
37	3	2	2	1	2
38	3	1	2	1	2
39	3	2	2	1	2
40	3	2	2	2	2
41	3	2	2	1	2
42	3	2	2	2	2
43	3	1	1	1	1
44	3	1	2	1	1
45	3	2	2	1	1
46	3	1	1	1	1
47	3	2	2	1	2
48	3	2	2	2	2
49	3	2	2	2	2
50	3	2	2	2	2
51	3	2	2	2	2
52	3	2	2	2	2
53	3	2	2	2	2
54	3	2	2	2	2
55	3	2	2	2	2
56	3	1	1	1	1
57	3	1	1	1	1
58	3	2	2	1	2
59	3	2	2	2	2
60	3	2	2	2	2
61	3	1	2	1	2
62	3	2	2	2	2
63	3	2	2	2	2
64	3	2	2	2	2
65	3	2	2	2	2
66	3	2	2	2	2
67	3	2	2	2	2
68	3	2	2	2	2
69	3	2	2	1	2
70	3	2	2	2	2
71	3	2	2	2	2
72	3	2	2	2	2
73	3	2	2	2	2
74	3	2	2	2	2
75	3	2	2	1	2
76	3	2	2	2	2
77	3	2	2	2	2
78	3	2	2	2	2
79	3	2	2	2	2
80	3	2	2	2	2
81	3	2	2	2	2
82	3	2	2	1	2
83	3	2	2	2	2
84	3	2	2	2	2
85	3	2	2	2	2
86	3	2	2	2	2
87	3	2	2	2	2
88	3	2	2	2	2
89	3	2	2	1	2
90	3	2	2	1	2
91	3	2	2	2	1
92	3	2	2	2	1
93	3	2	2	2	2
94	3	2	2	1	1
95	3	2	2	2	2
96	3	2	2	2	2
97	3	2	2	2	2
98	3	2	2	2	2
99	3	2	2	2	2
100	3	2	2	2	2
101	3	2	2	2	2
102	3	2	2	1	2
103	3	2	2	2	2
104	3	2	2	2	2
105	3	2	2	2	2
106	3	2	2	2	2
107	3	2	2	1	2
108	3	2	2	1	2
109	3	2	2	1	1
110	3	2	2	1	1
111	3	2	2	1	2
112	3	2	2	2	2
113	3	2	2	2	2
114	3	2	2	2	2
115	3	2	2	2	2
116	3	2	2	2	2
117	3	2	2	2	2
118	3	2	2	2	2
119	3	2	2	2	2
120	3	2	2	2	2
121	3	2	2	1	2
122	3	2	2	1	1
123	3	2	2	1	2
124	3	2	2	1	2
125	3	2	2	2	2
126	3	2	2	2	2
127	3	2	2	2	2
128	3	2	2	2	2
129	3	2	2	2	2
130	3	2	2	1	2
131	3	2	2	2	1
132	3	2	2	1	2
133	3	2	2	2	2
134	3	2	2	2	2
135	3	2	2	2	2
136	3	2	2	1	2
137	3	2	2	2	2
138	3	2	2	1	2
139	3	2	2	2	1
140	3	2	2	1	1
141	3	2	2	2	2
142	3	2	2	2	2
143	3	2	2	1	2
1	4	1	1	1	1
2	4	2	2	1	2
3	4	2	2	2	2
4	4	2	2	2	2
5	4	1	2	1	2
6	4	2	2	2	2
7	4	2	2	2	2
8	4	2	2	2	2
9	4	2	2	2	2
10	4	2	2	1	2
11	4	2	2	2	2
12	4	1	2	1	2
13	4	1	1	1	1
14	4	2	1	1	1
15	4	2	2	2	2
16	4	1	1	1	1
17	4	2	2	1	2
18	4	2	2	1	1
19	4	2	2	1	2
20	4	1	2	1	2
21	4	2	2	1	2
22	4	2	2	1	2
23	4	2	2	2	2
24	4	2	2	2	2
25	4	1	2	1	2
26	4	1	2	1	2
27	4	2	2	2	2
28	4	2	2	1	2
29	4	2	2	2	2
30	4	1	2	1	1
31	4	1	1	1	1
32	4	2	2	1	1
33	4	2	2	1	1
34	4	2	2	1	2
35	4	2	2	1	1
36	4	2	2	2	1
37	4	2	2	2	2
38	4	1	2	1	2
39	4	2	2	2	2
40	4	2	2	2	2
41	4	2	2	1	2
42	4	2	2	2	2
43	4	1	1	1	1
44	4	1	2	1	1
45	4	2	2	1	2
46	4	1	1	1	1
47	4	2	2	2	2
48	4	2	2	2	2
49	4	2	2	2	2
50	4	2	2	2	2
51	4	2	2	2	2
52	4	2	2	2	2
53	4	2	2	2	2
54	4	2	2	2	2
55	4	2	2	2	2
56	4	1	1	1	1
57	4	1	1	1	1
58	4	2	2	1	2
59	4	2	2	2	2
60	4	2	2	2	2
61	4	1	2	1	2
62	4	2	2	2	2
63	4	2	2	2	2
64	4	2	2	2	2
65	4	2	2	2	2
66	4	2	2	2	2
67	4	2	2	2	2
68	4	2	2	2	2
69	4	2	2	1	2
70	4	2	2	2	2
71	4	2	2	2	2
72	4	2	2	2	2
73	4	2	2	2	2
74	4	2	2	2	2
75	4	2	2	1	2
76	4	2	2	2	2
77	4	2	2	2	2
78	4	2	2	2	2
79	4	2	2	2	2
80	4	2	2	2	2
81	4	2	2	2	2
82	4	2	2	2	2
83	4	2	2	2	2
84	4	2	2	2	2
85	4	2	2	2	2
86	4	2	2	2	2
87	4	2	2	2	2
88	4	2	2	2	2
89	4	2	2	1	2
90	4	2	2	1	2
91	4	2	2	2	1
92	4	2	2	2	1
93	4	2	2	2	2
94	4	2	2	1	1
95	4	2	2	2	2
96	4	2	2	2	2
97	4	2	2	2	2
98	4	2	2	2	2
99	4	2	2	2	2
100	4	2	2	2	2
101	4	2	2	2	2
102	4	2	2	1	2
103	4	2	2	2	2
104	4	2	2	2	2
105	4	2	2	2	2
106	4	2	2	2	2
107	4	2	2	1	2
108	4	2	2	1	2
109	4	2	2	1	1
110	4	2	2	1	1
111	4	2	2	1	2
112	4	2	2	2	2
113	4	2	2	2	2
114	4	2	2	2	2
115	4	2	2	2	2
116	4	2	2	2	2
117	4	2	2	2	2
118	4	2	2	2	2
119	4	2	2	2	2
120	4	2	2	2	2
121	4	2	2	1	2
122	4	2	2	1	1
123	4	2	2	1	2
124	4	2	2	1	2
125	4	2	2	2	2
126	4	2	2	2	2
127	4	2	2	2	2
128	4	2	2	2	2
129	4	2	2	2	2
130	4	2	2	1	2
131	4	2	2	2	1
132	4	2	2	1	2
133	4	2	2	2	2
134	4	2	2	2	2
135	4	2	2	2	2
136	4	2	2	1	2
137	4	2	2	2	2
138	4	2	2	1	2
139	4	2	2	2	1
140	4	2	2	1	1
141	4	2	2	2	2
142	4	2	2	2	2
143	4	2	2	1	2
1	5	1	1	1	1
2	5	1	2	1	2
3	5	2	2	2	2
4	5	2	2	2	2
5	5	2	2	1	2
6	5	2	2	2	2
7	5	2	2	2	2
8	5	2	2	2	2
9	5	2	2	2	2
10	5	2	2	2	2
11	5	2	2	2	2
12	5	2	2	1	2
13	5	1	1	1	1
14	5	2	2	2	1
15	5	2	2	2	2
16	5	1	1	1	1
17	5	1	2	1	1
18	5	2	2	1	2
19	5	2	2	1	1
20	5	2	2	1	2
21	5	2	2	1	2
22	5	2	2	1	2
23	5	2	2	2	2
24	5	2	2	2	2
25	5	1	2	2	2
26	5	1	2	1	1
27	5	2	2	2	2
28	5	2	2	1	1
29	5	2	2	2	2
30	5	1	2	1	2
31	5	1	1	1	1
32	5	2	2	1	1
33	5	2	2	1	1
34	5	2	2	1	2
35	5	1	2	1	1
36	5	2	2	2	2
37	5	2	2	2	2
38	5	1	2	1	1
39	5	2	2	2	2
40	5	2	2	2	2
41	5	2	2	2	2
42	5	2	2	2	2
43	5	1	1	1	1
44	5	1	2	1	1
45	5	2	2	1	2
46	5	1	1	1	1
47	5	2	2	2	2
48	5	2	2	2	2
49	5	2	2	2	2
50	5	2	2	2	2
51	5	2	2	2	2
52	5	2	2	2	2
53	5	2	2	2	2
54	5	2	2	2	2
55	5	2	2	2	2
56	5	1	1	1	1
57	5	1	1	1	1
58	5	2	2	1	2
59	5	2	2	2	2
60	5	2	2	2	2
61	5	1	2	1	2
62	5	2	2	2	2
63	5	2	2	2	2
64	5	2	2	2	2
65	5	2	2	2	2
66	5	2	2	2	2
67	5	2	2	2	2
68	5	2	2	2	2
69	5	2	2	1	2
70	5	2	2	2	2
71	5	2	2	2	2
72	5	2	2	2	2
73	5	2	2	2	2
74	5	2	2	2	2
75	5	2	2	1	2
76	5	2	2	2	2
77	5	2	2	2	2
78	5	2	2	2	2
79	5	2	2	2	2
80	5	2	2	2	2
81	5	2	2	2	2
82	5	2	2	2	2
83	5	2	2	2	2
84	5	2	2	2	2
85	5	2	2	2	2
86	5	2	2	2	2
87	5	2	2	2	2
88	5	2	2	2	2
89	5	2	2	1	2
90	5	2	2	1	2
91	5	2	2	2	1
92	5	2	2	1	1
93	5	2	2	2	2
94	5	2	2	1	1
95	5	2	2	2	2
96	5	2	2	2	2
97	5	2	2	2	2
98	5	2	2	2	2
99	5	2	2	2	2
100	5	2	2	2	2
101	5	2	2	2	2
102	5	2	2	1	2
103	5	2	2	2	2
104	5	2	2	2	2
105	5	2	2	2	2
106	5	2	2	2	2
107	5	2	2	1	2
108	5	2	2	1	2
109	5	2	2	1	1
110	5	2	2	1	1
111	5	2	2	1	2
112	5	2	2	2	2
113	5	2	2	2	2
114	5	2	2	2	2
115	5	2	2	2	2
116	5	2	2	2	2
117	5	2	2	2	2
118	5	2	2	2	2
119	5	2	2	2	2
120	5	2	2	2	2
121	5	2	2	1	2
122	5	2	2	1	1
123	5	2	2	1	2
124	5	2	2	1	2
125	5	2	2	2	2
126	5	2	2	2	2
127	5	2	2	2	2
128	5	2	2	2	2
129	5	2	2	2	2
130	5	2	2	1	2
131	5	2	2	2	2
132	5	2	2	2	2
133	5	2	2	2	2
134	5	2	2	2	2
135	5	2	2	2	2
136	5	2	2	1	2
137	5	2	2	2	2
138	5	2	2	1	2
139	5	2	2	2	1
140	5	2	2	1	1
141	5	2	2	2	2
142	5	2	2	2	2
143	5	2	2	2	2
